# Supplementary material for: 18-Year Monitoring of the Steno-Endemic Verbascum rupicola (Scrophulariaceae): Compounding Pressures and the Extinction Vortex
Source: Plants (Basel). 2026 May 20;15(10):1555. doi: 10.3390/plants15101555 (PMC13210554; doi:10.3390/plants15101555)
Supplement: Supplementary file 1 [file plants-15-01555-s001.zip]

Archive with 4 entries (4 files):
- Figure S1.jpg
- Figure S2.jpg
- Figure S3.jpg
- Supp_File S1_Verbascum rupicola All Data.xlsx
