# Supplementary material for: 18-Year Monitoring of the Steno-Endemic Verbascum rupicola (Scrophulariaceae): Compounding Pressures and the Extinction Vortex
Source: Plants (Basel). 2026 May 20;15(10):1555. doi: 10.3390/plants15101555 (PMC13210554; doi:10.3390/plants15101555)
Supplement: Supplementary file 1 [file plants-15-01555-s001.zip › Supp_File S1_Verbascum rupicola All Data.xlsx]

## Sheet: Seed viability test (TTC)
Replicate	Viable	Non-Viable	(%)viability			Paired t test results
1	38	12	76			Table Analyzed	Data 1
2	40	10	80
3	33	17	66			Column B	Seed viability (TTC)
4	36	14	72			vs.	vs,
5	32	18	64			Column A	Seed germination
6	28	22	56
7	36	14	72			Paired t test
8	26	24	52			P value	0.214
9	32	18	64			P value summary	ns
10	30	20	60			Significantly different (P < 0.05)?	No
						One- or two-tailed P value?	Two-tailed
						t, df	t=1,337, df=9
						Number of pairs	10
						How big is the difference?
						Mean of differences (B - A)	-1.1
						SD of differences	2.601
						SEM of differences	0.8226
						95% confidence interval	-2,961 to 0,7608
						R squared (partial eta squared)	0.1658
						How effective was the pairing?
						Correlation coefficient (r)	0.9482
						P value (one tailed)	<0,0001
						P value summary	****
						Was the pairing significantly effective?	Yes

## Sheet: Seed Germination
Raw data		Replicants												Non-Linear Regression Results
		1	2	3	4	5	6	7	8	9	10			log(agonist) vs. response -- Variable slope (four parameters)
Days	0	0	0	0	0	0	0	0	0	0	0			Best-fit values
	1	0	0	0	0	0	0	0	0	0	0			Bottom	= 0,000
	2	4	5	6	4	8	5	4	4	6	4			Top	69.12
	3	8	12	14	16	17	14	13	12	13	10			LogEC50	3.77
	4	12	19	26	27	26	19	19	16	16	14			HillSlope	0.4206
	5	18	25	29	33	35	26	24	18	21	20			EC50	5890
	6	25	29	38	40	40	33	28	24	27	25			Span	= 69,12
	7	27	34	40	43	44	37	29	28	30	30			95% CI (profile likelihood)
	8	27	34	40	43	44	37	29	28	30	30			Top	65,67 to 72,88
	9	27	34	40	43	44	37	29	28	30	30			LogEC50	3,492 to 4,059
	10	27	34	40	43	44	37	29	28	30	30			HillSlope	0,3429 to 0,5221
														EC50	3107 to 11464
Normalized (% germination)		Replicants												Goodness of Fit
		1	2	3	4	5	6	7	8	9	10			Degrees of Freedom	107
Days	0	0	0	0	0	0	0	0	0	0	0			R squared	0.8845
	1	0	0	0	0	0	0	0	0	0	0			Sum of Squares	10464
	2	8	10	12	8	16	10	8	8	12	8			Sy.x	9.889
	3	16	24	28	32	34	28	26	24	26	20			Constraints
	4	24	38	52	54	52	38	38	32	32	28			Bottom	Bottom = 0
	5	36	50	58	66	70	52	48	36	42	40
	6	50	58	76	80	80	66	56	48	54	50			Number of points
	7	54	68	80	86	88	74	58	56	60	60			# of X values	110
	8	54	68	80	86	88	74	58	56	60	60			# Y values analyzed	110
	9	54	68	80	86	88	74	58	56	60	60
	10	54	68	80	86	88	74	58	56	60	60

## Sheet: Flower counts
	INDIVIDUALS
Plant No	1	2	3	4	5	6	7	8	9	10	11	12	13	14	15	16	17	18	19	20	21	22	23	24	25	26	27	28	29	30	31	32	33	34	35	36	37	38	39	40	41	42	43	44	45	46	47	48	49
Floral axes in an individual 2007	1	1	1	1	1	1	1	1	1	1	1	1	1	1	2	2	2	2	2	2	3	3	3	4	4	4	4	4	5	5	5	6	6	6	6	6	7	7	7	7	7	7	7	8	8	8	8	8	8
Floral axes in an individual 2016	1	1	1	1	1	1	1	1	1	1	2	2	2	2	2	3	3	3	3	3	3	4	4	4	4	4	4	4	4	4	4	5	5	5	5	5	5	5	6	6	6	6	6	6	6	6	6	6	6
Floral axes in an individual 2025	1	1	1	1	1	1	1	1	1	1	1	1	1	2	2	2	2	2	2	2	3	3	3	4	4	4	4	4	4	4	4	5	5	5	5	5	6	6	6	6	6	6	6	6	7	7	7	7	7
Total Flower Number 2007	12	12	14	16	16	15	18	20	20	22	22	24	25	26	24	28	36	40	46	48	40	42	48	56	62	65	72	72	76	88	92	94	100	105	115	122	92	102	110	132	136	140	148	85	102	118	125	132	146
Total Flower Number 2016	10	11	12	12	13	15	15	18	19	21	22	26	26	32	40	35	36	38	42	48	54	48	49	54	56	59	60	62	62	65	67	50	54	58	63	68	72	76	62	68	74	75	76	78	78	80	81	86	88
Total Flower Number 2025	10	10	11	11	12	13	15	15	16	17	19	20	22	22	26	28	30	32	32	40	35	48	52	50	54	55	57	62	63	63	69	50	55	60	74	76	59	65	73	76	76	79	83	85	72	75	75	77	78
Surviving Flower Number 2007	12	12	14	16	14	15	18	19	20	22	20	24	25	26	24	26	36	40	42	48	40	42	48	56	62	65	0	72	76	88	92	93	100	105	115	122	0	102	110	132	136	140	148	85	74	118	125	132	18
Surviving Flower Number 2016	10	11	12	12	13	11	15	18	16	21	20	26	2	32	40	35	36	32	42	48	36	48	49	46	56	59	60	62	62	65	65	50	54	58	62	68	72	71	62	68	74	2	76	78	78	80	81	83	88
Surviving Flower Number 2025	10	10	11	6	12	13	15	14	16	16	19	20	22	22	26	24	30	4	32	40	35	48	26	50	54	37	57	62	63	21	69	50	55	60	74	76	54	65	73	76	47	79	83	85	72	0	75	77	78
Predated Flower Number 2007	0	0	0	0	2	0	0	1	0	0	2	0	0	0	0	2	0	0	4	0	0	0	0	0	0	0	72	0	0	0	0	1	0	0	0	0	92	0	0	0	0	0	0	0	28	0	0	0	128
Predated Flower Number 2016	0	0	0	0	0	4	0	0	3	0	0	0	24	0	0	0	0	6	0	0	18	0	0	8	0	0	0	62	0	0	2	0	0	0	1	0	0	5	0	0	0	73	0	0	0	0	0	3	0
Predated Flower Number 2025	0	0	0	5	0	0	0	1	0	1	0	0	0	0	0	4	0	28	0	0	0	0	26	0	0	18	0	0	0	42	0	0	0	0	0	0	5	0	0	0	29	0	0	0	0	75	0	0	0
Predation rate (%) 2007	0	0	0	0	12.5	0	0	5	0	0	9.09091	0	0	0	0	7.14286	0	0	8.69565	0	0	0	0	0	0	0	100	0	0	0	0	1.06383	0	0	0	0	100	0	0	0	0	0	0	0	27.451	0	0	0	87.6712
Predation rate (%) 2016	0	0	0	0	0	26.6667	0	0	15.7895	0	0	0	92.3077	0	0	0	0	15.7895	0	0	33.3333	0	0	14.8148	0	0	0	100	0	0	2.98507	0	0	0	1.5873	0	0	6.57895	0	0	0	97.3333	0	0	0	0	0	3.48837	0
Predation rate (%) 2025	0	0	0	45.4545	0	0	0	6.66667	0	5.88235	0	0	0	0	0	14.2857	0	87.5	0	0	0	0	50	0	0	32.7273	0	0	0	66.6667	0	0	0	0	0	0	8.47458	0	0	0	38.1579	0	0	0	0	100	0	0	0
[truncated: 58 more columns]

## Sheet: Meteorological Data
Meteorological data	Year	Jan	Feb	Mar	Apr	May	Jun	Jul	Agu	Sep	Oct	Nov	Dec	Mean
Mean temperature (°C)	2007	10.6	9.6	11.7	15.9	20.8	25.4	28	27.7	23.8	19	14.3	10.6	18.11
	2016	11.25	9.15	12.9	13.35	21.61	26.85	28.54	28.33	24.56	22.34	17.61	12.15	19.05
	2025	10.8	8.2	15.2	15.5	21.6	25.4	30.5	29.3	25.3	18.6	17.1	10.8	19.02
Total rainfall (mm)	2007	144.8	101.8	75	45.2	30.6	11.3	1.6	3.3	13.8	42.1	91.8	144.8	58.84
	2016	154.6	91	35.6	71.6	46.3	4	0	0	0	4.2	20.2	95.5	43.58
	2025	80.4	18.6	4.3	54.8	24.7	0.9	0	0	7.8	81.2	49.2	80.4	33.52

## Sheet: Mating system
	Capsule no	1	2	3	4	5	6	7	8	9	10	11	12	13	14	15	16	17	18	19	20	21	22	23	24	25	26	27	28	29	30	31	32	33	34	35	36	37	38	39	40	41	42	43	44	45	46	47	48
Total ovule	Left	89	97	102	134	121	145	110	156	118	132	104	126	139	150	113	128	137	95	142	124	130	147	108	119	135	152	101	140	122	133	116	148	106	129	143	120	136	151	112	138	125	114	109	131	146	117	127	141
	Right	92	105	138	121	149	113	156	100	134	142	109	126	151	118	137	95	145	123	132	147	107	140	119	136	154	102	129	143	116	135	148	111	124	139	152	108	130	144	120	133	146	114	127	141	150	117	131	156
	Stright	94	112	139	125	147	103	156	118	134	141	109	128	150	121	137	96	145	123	132	148	106	140	119	136	152	101	130	143	115	135	149	110	124	138	151	108	129	144	120	133	146	113	127	142	154	117	131	161
Open pollination	Left	79	95	110	102	120	98	133	87	106	115	92	104	118	100	109	89	123	97	111	107	93	116	101	108	125	90	105	114	96	112	119	94	103	117	122	91	107	113	99	110	121	95	102	115	124	98	106	118
	Right	83	97	112	101	118	96	135	88	105	117	91	103	120	99	110	90	122	98	109	106	94	115	102	107	126	89	104	113	95	111	119	93	100	116	123	92	108	114	97	109	121	96	103	115	124	99	107	118
	Stright	95	88	81	73	102	90	112	88	97	100	85	93	104	108	89	96	99	79	105	94	95	110	87	91	98	112	83	103	92	97	88	109	86	94	104	90	101	111	85	99	93	102	84	96	100	89	92	98
Apomixis	Left	0	0	0	0	0	0	0	0	0	0	0	0	0	0	0	0	0	0	0	0	0	0	0	0	0	0	0	0	0	0	0	0	0	0	0	0	0	0	0	0	0	0	0	0	0	0	0	0
	Right	0	0	0	0	0	0	0	0	0	0	0	0	0	0	0	0	0	0	0	0	0	0	0	0	0	0	0	0	0	0	0	0	0	0	0	0	0	0	0	0	0	0	0	0	0	0	0	0
	Stright	0	0	0	0	0	0	0	0	0	0	0	0	0	0	0	0	0	0	0	0	0	0	0	0	0	0	0	0	0	0	0	0	0	0	0	0	0	0	0	0	0	0	0	0	0	0	0	0
Geitonogamy	Left	85	72	80	91	88	95	84	97	90	92	83	89	94	97	87	91	93	78	96	89	90	97	82	86	92	97	81	94	88	91	85	96	80	89	95	87	92	97	84	93	90	95	83	91	94	86	89	92
	Right	87	82	74	92	89	96	85	98	91	93	84	90	95	97	88	92	94	79	96	90	91	99	83	87	93	97	82	95	89	92	86	96	81	90	95	88	93	97	85	94	91	95	84	92	94	87	90	93
	Stright	88	93	75	83	97	86	98	92	94	85	91	96	97	89	93	95	80	97	91	92	98	84	88	94	97	83	95	90	93	87	96	82	91	96	89	94	98	86	95	92	96	85	93	95	88	91	94	97
Autogamy	Left	85	83	78	75	70	80	76	66	82	74	79	69	84	78	72	81	75	67	83	71	77	73	80	64	85	79	72	68	84	76	74	81	61	77	75	70	83	80	72	65	76	73	88	69	82	74	78	71
	Right	59	66	73	79	75	83	70	85	74	77	67	71	81	84	72	76	78	62	82	75	77	90	69	73	80	84	65	79	74	78	72	83	68	76	86	73	79	85	71	80	75	59	67	77	79	72	76	78
	Stright	60	68	74	80	76	84	71	85	75	78	66	72	82	83	73	77	79	63	81	76	78	84	70	74	81	83	66	80	75	79	73	82	69	77	83	74	78	82	72	81	76	83	68	78	80	73	77	79
Allogamy	Left	90	102	118	134	121	140	109	147	115	128	97	123	136	142	111	126	131	94	138	120	124	143	106	117	132	145	99	137	119	130	113	144	104	125	139	116	133	141	108	135	122	140	107	127	136	114	129	138
	Right	88	105	120	133	125	138	110	149	116	129	98	122	137	141	112	127	132	95	139	121	123	144	107	118	134	146	100	136	119	131	114	143	106	126	140	117	133	142	109	135	122	139	108	128	137	115	130	138
	Stright	90	108	122	135	124	139	111	147	117	130	99	123	138	142	113	128	133	96	140	122	125	145	108	119	134	146	101	137	120	132	115	144	107	127	141	118	134	143	110	136	123	140	109	129	138	116	131	139
[truncated: 12 more columns]

## Sheet: Phenology
Months		Apr				May				Jun
Weeks		1	2	3	4	1	2	3	4	1	2	3	4
2007	Bud		x	x	x	x	x	x
	Flower				x	x	x	x	x	x
	Capsule					x	x	x	x	x	x
	Seed						x	x	x	x	x	x
2016	Bud		x	x	x	x	x
	Flower			x	x	x	x	x	x
	Capsule				x	x	x	x	x	x
	Seed					x	x	x	x	x	x
2025	Bud		x	x	x	x	x
	Flower			x	x	x	x	x
	Capsule				x	x	x	x	x
	Seed					x	x	x	x	x

## Sheet: Morphological measurements
			Number of part examined	Min-Max	Mean	±SD					Previous description	New description
Vegetative organs	Leaves total length (Petiol+lamina)		19	2-8.5	5.56	2.06				Leaves total length (Petiol+lamina)	-	2-8.5 cm
	Leaves lamina length		19	1.4-3.7	3.07	1.78				Leaves lamina length	-	1.4-3.7 cm
	Leaves lamina width		19	0.8-2.7	2.25	1.92				Leaves lamina width	-	0.8-2.7 cm
	Bracts lamina length		17	0.3-1.1	1.12	2.23				Leaves margins	serrate-dentate	irregular serrate-irregular dentate
	Bracts lamina width		17	0.3-1	1.07	2.24				Bracts lamina length	-	0.3-1.1 cm
	Pedicel length		20	1.2-1.6	1.32	0.12				Bracts lamina width	-	0.3-1.0 cm
	Sepal length		20	0.2-0.4	0.30	0.06				Pedicel length	1.0-1.5 cm	1.2-1.6 cm
Generative organs	Ventral stamen length		20	0.4-0.5	0.42	0.04				Sepal length	0.3 mm	0.2-0.4 mm
	Dorsal stamen length		20	0.7-0.8	0.71	0.03				Ventral stamen length	-	0.4-0.5 cm
	Style length		20	0.9-1.0	0.97	0.05				Dorsal stamen length	-	0.7-0.8 cm
	Pollen produce (V. stamen)		10	1500-6000	2540	1395.39				Style length	-	0.9-1.0 cm
	Pollen produce (D. stamen)		10	7000-16000	10810	3248.74				Flowering	June	March-June
										Habitat	on rocks	on calcerous rocks
										Altitude	2000 m	90-160 m
Note:	This data not used in manuscript
